# Supplementary material for: Effects of Different Management Practices on Ramet System Dynamics in Moso Bamboo (Phyllostachys edulis) Forests, China
Source: Plants (Basel). 2025 Jun 14;14(12):1835. doi: 10.3390/plants14121835 (PMC12196740; doi:10.3390/plants14121835)
Supplement: Supplementary file 1 [file plants-14-01835-s001.zip]

Archive with 1 entries (1 files):
- plants-3684564-supplementary.pdf
